# Supplementary material for: Evaluating Mobile Health Apps for Customized Dietary Recording for Young Adults and Seniors: Randomized Controlled Trial
Source: JMIR Mhealth Uhealth. 2019 Feb 15;7(2):e10931. doi: 10.2196/10931 (PMC6404641; doi:10.2196/10931)
Supplement: Multimedia Appendix 1 [file mhealth_v7i2e10931_app1.zip]

Archive with 1 entries (1 files):
- Multimedia Appendix 1.mp4
